# Supplementary material for: A generative model for evaluating missing data methods in large epidemiological cohorts
Source: BMC Med Res Methodol. 2025 Feb 8;25:34. doi: 10.1186/s12874-025-02487-4 (PMC11806830; doi:10.1186/s12874-025-02487-4)
Supplement: Supplementary file 1 — Supplementary Material 1. [file 12874_2025_2487_MOESM1_ESM.zip]

Archive with 15 entries (15 files):
- hist-corr-clus3.png
- corr-matrix.png
- miss-based-matrix.pdf
- miss-matrix-clus0.pdf
- miss-matrix-clus1.pdf
- miss-matrix-clus2.pdf
- miss-matrix-clus3.pdf
- Radosavljevic_Supplementary_Proof.pdf
- corr-matrix-clus0.png
- corr-matrix-clus1.png
- corr-matrix-clus2.png
- corr-matrix-clus3.png
- hist-corr-clus0.png
- hist-corr-clus1.png
- hist-corr-clus2.png
